# Supplementary material for: Laboratory Culture and Life Cycle of Thelazia callipaeda in Intermediate and Definitive Hosts
Source: Pathogens. 2022 Sep 19;11(9):1066. doi: 10.3390/pathogens11091066 (PMC9504212; doi:10.3390/pathogens11091066)
Supplement: Supplementary file 1 [file pathogens-11-01066-s001.zip]

Archive with 2 entries (2 files):
- Supplementary Materials_S1_Video S1.mp4
- Supplementary Materials_S2.pdf
